# Supplementary material for: Emergence of carbapenem-resistant and colistin-susceptible Enterobacter cloacae complex co-harboring blaIMP-1 and mcr-9 in Japan
Source: BMC Infect Dis. 2020 Apr 16;20:282. doi: 10.1186/s12879-020-05021-7 (PMC7161257; doi:10.1186/s12879-020-05021-7)
Supplement: Supplementary file 1 — Additional file 1: Table S1. Phenotypic and genotypic properties of 32 carbapenem-non-susceptible of E. cloacae complex isolates [file 12879_2020_5021_MOESM1_ESM.xlsx]

## Sheet: Sheet1
Table S1 Phenotypic and genotypic properties of 32 carbapenem-non-susceptible of E. cloacae complex isolates
Isolate	Sample	Species	MLST type	Phylogenetic tree clade	MIC data (mg/ml)								Antibiotic resistance genes
					Amikacin	Aztreonam	Ceftazidime	Ciprofloxacin	Colistin	Imipenem	Meropenem	Tigecycline	Fosfomycin	Quinolone	Aminoglcoside	Tetracycline	Beta-lactam	Sulphonamide	Colistin	Trimethoprim	Phenicol	Macrolid
A2480	Catheter urine	E.xiangfangenesis	133	III	1	<0.25	128	0.5	0.125	4	2	<0.25	fosA	qnrB6	aac(6')-IIc	tet(B)	blaACT-7 blaIMP-1	sul1
A2482	Natural urine	E.xiangfangenesis	175	IV	1	32	256	1	0.03	8	8	<0.25	fosA	qnrB6	aac(6')-IIc	tet(B)	blaACT-7 blaIMP-1	sul1
A2483	Catheter urine	E.xiangfangenesis	1196	IV	1	128	≥512	1	0.125	4	8	1	fosA		aac(6')-IIc		blaACT-7 blaIMP-1	sul1	mcr-9
A2490	Catheter urine	E.xiangfangenesis	133	III	2	<0.25	128	<0.25	0.125	4	2	0.5		qnrB6	aac(6')-IIc	tet(B)	blaACT-7 blaIMP-1	sul1
A2497	sputum	E.xiangfangenesis	418	II	1	16	256	16	0.125	2	4	0.5	fosA	qnrB6	aac(6')-IIc aph(3")-Ib aph(6)-Id	tet(B) tet(D)	blaIMP-1 blaACT-16 blaTEM-1B	sul1 sul2		dfrA14	catA2
A2504	sputum	E.xiangfangenesis	1196	IV	1	128	≥512	1	0.125	4	8	1	fosA		aac(6')-IIc		blaACT-7 blaIMP-1	sul1	mcr-9
A2509	sputum	E.xiangfangenesis	78	I	2	64	64	2	0.06	4	8	1	fosA	aac(6')-Ib-cr	aac(6')-IbHangzhu. aadA2b	tet(A)	blaACT-5 blaIMP-1 blaCTX-M-2 blaIMP-25 blaIMP-6	sul1		dfrA15
A2521	Catheter urine	E.xiangfangenesis	133	III	2	<0.25	128	0.5	0.125	2	2	0.5	fosA	qnrB6	aac(6')-IIc	tet(B)	blaACT-7 blaIMP-1	sul1
A2522	stools	E.xiangfangenesis	78	I	2	32	32	4	0.25	0.5	4	1	fosA	aac(6')-Ib-cr	aac(6')-Ib-Hangzhu aadA2b	tet(A)	blaACT-5 blaCTX-M-2 blaIMP-1 blaIMP-25 blaIMP-6	sul1		dfrA15
A2524	Wound	E.xiangfangenesis	78	I	2	64	64	4	0.125	0.5	4	0.5	fosA	aac(6')-Ib-cr	aac(6')-Ib-Hangzhu aadA2b	tet(A)	blaACT-5 blaCTX-M-2 blaIMP-1 blaIMP-25 blaIMP-6	sul1		dfrA15
A2525	Throat swab	E.xiangfangenesis	78	I	2	32	256	32	0.125	4	2	0.5	fosA	aac(6')-Ib-cr qnrA1	aac(6')-Ib-Hangzhu aadA24 aadA2b. ant(2")-Ia		blaACT-5 blaCTX-M-3 blaIMP-1 blaTEM-1B	sul1		dfrA15
A2527	Catheter urine	E.xiangfangenesis	93	IV	1	64	512	64	0.25	16	8	1	fosA		aac(3)-IId aac(6')-IIc		blaACT-7 blaIMP-1 blaTEM-1B	sul1				mph(A)
A2528	other parts	E.xiangfangenesis	133	III	1	1	128	<0.25	0.25	2	1	<0.25	fosA	qnrB6	aac(6')-IIc	tet(B)	blaACT-7 blaIMP-1	sul1
A2530	Natural urine	E.xiangfangenesis	78	I	2	256	512	32	0.25	4	2	0.5	fosA	aac(6')-Ib-cr qnrA1	aac(6')-Ib-Hangzhu. aadA24. aadA2b ant(2")-Ia		blaACT-5 blaCTX-M-3. blaIMP-1. blaTEM-1B	sul1		dfrA15
A2536	Catheter urine	E.xiangfangenesis	175	IV	2	64	256	2	0.125	8	8	<0.25	fosA	qnrB6	aac(6')-IIc	tet(B)	blaACT-7 blaIMP-1	sul1
A2548	sputum	E.xiangfangenesis	78	I	2	32	64	4	0.5	8	0.5	1	fosA	aac(6')-Ib-cr qnrA1 qnrB6	aac(6')-IIc aadA24. aadA2b. ant(2")-Ia. ant(3")-Ia aph(6)-Id	tet(A). tet(B)	blaACT-5. blaCTX-M-2. blaCTX-M-3 blaIMP-1 blaTEM-1B	sul1		dfrA15
A2549	sputum	E.xiangfangenesis	78	I	1	32	64	8	0.25	8	0.5	4	fosA	aac(6')-Ib-cr	aac(6')-Ib-Hangzhu aadA2b	tet(A)	blaACT-5. blaCTX-M-2 blaIMP-6 blaIMP-1	sul1		dfrA15
A2554	Throat swab	E.xiangfangenesis	78	I	1	32	512	32	0.25	4	2	0.5	fosA	aac(6')-Ib-cr qnrA1 qnrB6	aac(6')-IIc aadA24 aadA2b. ant(2")-Ia. ant(3")-Ib. aph(6)-Id. aac(6')-Ib-Hangzhu	tet(B)	blaACT-5. blaCTX-M-3. blaIMP-1. blaTEM-1B	sul1		dfrA15
A2560	Venous blood	E.xiangfangenesis	new	I	1	32	512	1	0.125	4	2	0.5		aac(6')-Ib-cr qnrA1 qnrB6	aac(6')-IIc aadA24 aadA2b. ant(2")-Ia. ant(3")-Ib. aph(6)-Id. aac(6')-Ib-Hangzhu. aph(3")-Ib		blaACT-14 blaACT-5 blaCTX-M-3. blaIMP-1. blaTEM-1B
A2562	Throat swab	E.xiangfangenesis	78	I	1	32	256	32	0.125	4	2	0.5	fosA	aac(6')-Ib-cr qnrA1	aac(6')-Ib-Hangzhu. aadA24. aadA2b ant(2")-Ia		blaACT-5. blaCTX-M-3. blaIMP-1. blaTEM-1B	sul1		dfrA15
A2563	Throat swab	E.asburiae	484	II	0.5	<0.25	128	0.5	0.125	8	2	0.5	fosA		aac(6')-IIc		blaACT-6. blaIMP-1	sul1	mcr-9
A2566	Throat swab	E.xiangfangenesis	78	I	4	32	256	64	0.5	1	4	0.5	fosA	aac(6')-Ib-cr qnrA1	aac(6')-Ib-Hangzhu aadA24 aadA2b. ant(2")-Ia		blaACT-5 blaCTX-M-3 blaIMP-1 blaTEM-1B	sul1
A2567	Endotracheal sampling	E.xiangfangenesis	62	IV	2	256	512	16	0.5	2	2	0.5	fosA	aac(6')-Ib-cr qnrB6	aac(6')-Ib-Hangzhu aadA24		blaACT-7 blaIMP-1 blaTEM-1B	sul1		dfrA15
A2571	stools	E.xiangfangenesis	78	I	2	64	64	4	0.5	0.5	16	1	fosA	aac(6')-Ib-cr	aac(6')-Ib-Hangzhu aadA2b	tet(A)	blaACT-5 blaCTX-M-2 blaIMP-1 blaIMP-25 blaIMP-6	sul1		dfrA15
A2579	Catheter urine	E.xiangfangenesis	133	III	1	128	512	2	0.5	2	8	2	fosA	aac(6')-Ib-cr qnrB6	aac(6')-Ib-Hangzhu aac(6')-IIc aadA2b	tet(A) tet(B)	blaACT-7 blaCTX-M-2 blaIMP-1 blaTEM-135	sul1
A2581	Catheter urine	E.xiangfangenesis	78	I	2	64	256	4	0.5	1	8	1	fosA	aac(6')-Ib-cr	aac(6')-Ib-Hangzhu aadA2b	tet(A)	blaACT-5 blaCTX-M-2 blaIMP-1 blaIMP-25 blaIMP-6	sul1		dfrA15
A2585	Catheter urine	E.xiangfangenesis	133	III	1	256	≥512	2	0.5	2	8	1	fosA	qnrB6	aac(6')-IIc	tet(B)	blaACT-7 blaIMP-1	sul1
A2588	Non-opening pus	E.xiangfangenesis	133	III	2	4	256	0.5	0.5	4	8	0.5	fosA	qnrB6	aac(6')-IIc	tet(B)	blaACT-7 blaIMP-1	sul1
A2589	Endotracheal sampling	E.xiangfangenesis	133	III	1	256	≥512	1	0.5	4	8	0.5	fosA	qnrB6	aac(6')-IIc	tet(B)	blaACT-7 blaIMP-1	sul1
A2591	Open pus	E.xiangfangenesis	133	III	2	0.5	256	<0.25	4	2	2	<0.25	fosA	qnrB6	aac(6')-IIc	tet(B)	blaACT-7 blaIMP-1	sul1
A2595	stools	E.xiangfangenesis	78	I	2	64	64	4	1	<0.25	4	0.5	fosA	aac(6')-Ib-cr	aac(6')-Ib-Hangzhu. aadA2b	tet(A)	blaACT-5 blaCTX-M-2 blaIMP-1 blaIMP-25 blaIMP-6			dfrA15
A2598	Endotracheal	E.xiangfangenesis	133	III	1	64	512	2	0.5	2	4	2	fosA	qnrB6	aac(6')-IIc	tet(B)	blaACT-7 blaIMP-1	sul1
